# Supplementary material for: Fish oil diet may reduce inflammatory levels in the liver of middle-aged rats
Source: Sci Rep. 2017 Jul 24;7:6241. doi: 10.1038/s41598-017-06506-3 (PMC5524965; doi:10.1038/s41598-017-06506-3)
Supplement: Supplementary file 2 — Supplementary File S1 [file 41598_2017_6506_MOESM2_ESM.xls]

## Sheet: Sheet1
position	symbol	S1	S2	S3	S4	S5	S6	S7	L1	L2	L3	L4	L5	L6	L7	F1	F2	F3	F4	F5	F6	F7
A01	Angel2	27.2939	25.7854	25.6817	25.389	26.0147	27.8454	24.4437	25.8371	25.7648	25.1103	26.1962	25.322	25.0506	25.3088	31.7129	30.0163	28.1254	25.711	25.7946	25.9813	26.2284
A02	Anxa3	26.2574	24.3692	24.4144	23.939	25.1011	26.2113	23.7862	24.5615	24.6058	23.8765	25.1535	24.12	23.8931	24.3078	30.6835	27.0619	25.0156	24.0959	24.1062	25.3297	24.5426
A03	Anxa5	26.0208	24.1389	24.5173	23.3228	24.314	26.4155	24.0822	24.8504	24.1147	23.6678	25.0914	24.4323	23.9394	23.4602	31.0251	27.784	26.8899	24.0605	24.9511	24.1987	25.0552
A04	Arid1a	25.1745	23.9241	24.2515	23.8989	24.0326	25.0647	22.9311	24.0898	24.3259	23.603	24.3803	23.1801	23.3898	23.4538	28.9662	26.8813	27.6593	24.2094	24.4724	24.0325	24.217
A05	Arl6ip6	30.4097	28.9255	28.3782	28.1875	28.9964	29.7493	28.0014	18.1822	28.8955	28.4053	29.2659	28.412	28.3541	28.8498	33.0422	30.473	29.693	29.1224	28.6105	29.0666	30.8362
A06	Bub1b	37.5964	33.61	32.3584	31.4589	35.346	NA	30.8815	33.1948	32.7219	32.224	35.1598	32.6763	31.1747	32.2252	NA	NA	NA	33.2699	33.5127	34.0887	35.34
A07	C1qa	25.9044	23.2143	23.5016	22.4901	24.0621	24.6792	22.4416	23.512	23.316	22.5905	23.8954	23.0367	22.5298	22.8484	29.1245	26.1204	25.2118	23.0233	23.4518	24.108	23.3031
A08	C1qb	24.8949	22.8952	23.032	22.0663	23.4095	24.4193	22.2919	23.1033	22.8547	22.1886	23.3236	22.6384	22.1322	22.403	29.8755	25.5984	24.2501	22.519	22.9793	23.8453	22.9067
A09	C1qc	NA	23.1587	23.1704	22.1905	23.6199	24.3446	22.2333	23.3055	23.0689	22.2527	23.4347	22.9179	22.3183	22.599	29.1953	25.3613	24.2102	22.7239	23.0538	24.0465	23.0489
A10	C1s	22.0564	19.4246	19.5623	19.2686	19.6734	21.3103	18.8829	19.9861	19.7056	19.2019	20.0545	19.2001	18.7453	19.1274	26.9894	23.0391	21.459	19.4601	19.858	19.7056	20.2539
A11	C3	18.0282	16.5351	16.9469	16.476	16.7225	17.3008	16.1469	17.0054	16.9722	16.5178	17.0514	16.479	16.1858	16.3909	20.2092	19.2629	19.6007	16.5609	17.2826	16.7789	17.237
A12	C3ar1	30.1638	28.9753	29.4629	27.5531	28.7087	30.0118	28.0381	28.7855	29.1101	28.1131	28.933	28.2423	27.8146	27.9091	33.8941	31.6019	31.1621	28.8902	29.1543	29.3661	28.8415
B01	C4a	21.2929	19.2075	19.7503	19.1177	19.5655	20.3064	18.5372	19.5805	19.6553	18.671	19.8058	18.7592	18.6243	19.2529	23.9945	21.7807	23.2604	19.2261	20.5647	19.4269	20.1551
B02	C4b	23.9444	22.6598	23.0519	21.9866	22.5712	23.3231	21.3532	22.8327	22.7175	21.7992	22.859	21.8443	21.8139	22.3807	27.7994	24.5671	26.4029	22.3252	23.8841	22.7479	23.8645
B03	C5ar1	29.4959	27.6196	27.919	26.7469	28.0714	29.2125	26.8517	28.187	27.619	27.048	27.6257	27.2317	27.0963	27.375	32.5205	29.9677	29.526	27.8446	27.9383	28.1805	27.8722
B04	Calb1	34.1221	32.323	32.3288	32.7766	32.8196	33.727	32.0264	33.2693	32.0703	31.5413	33.3098	33.0313	31.9707	32.6832	36.0655	NA	34.4826	31.3507	32.1524	32.2602	35.1324
B05	Casp1	28.9259	27.0366	26.8733	26.209	27.3878	28.8316	NA	26.949	26.7418	25.9755	27.2412	26.6755	26.172	26.5041	33.7744	29.6087	27.2782	26.6028	26.5319	27.8171	27.125
B06	Ccr1	33.058	31.0946	30.4291	29.79	32.056	34.711	29.1945	31.1146	29.5847	30.012	31.5938	30.9725	30.0026	30.3204	35.4607	34.3455	32.1985	30.3733	31.128	32.3582	31.3472
B07	Cd14	26.4565	24.3321	23.3045	23.6859	24.2002	25.9981	22.485	24.1682	24.0333	23.3672	24.6043	23.1907	23.0731	24.1627	30.2993	27.01	25.4735	22.7677	23.2837	24.1759	24.0936
B08	Cd163	25.8996	24.6414	24.7224	23.9703	24.9638	25.7212	23.9401	25.0267	24.6172	23.8615	25.475	24.2511	23.9729	24.5166	28.7312	27.0535	26.2998	24.4246	25.125	25.4621	25.0603
B09	Cdkn1c	29.8297	28.7387	29.1557	28.2212	27.59	29.2849	28.1314	28.1081	28.7672	27.5705	27.3934	27.6219	29.558	27.3907	30.7151	28.5563	29.5806	27.3112	28.6649	28.8554	28.3241
B10	Cfh	21.7287	19.3098	18.9347	19.0271	19.6856	21.5508	18.3382	19.1406	19.1792	18.4819	20.1204	18.5648	18.2621	18.6247	27.3852	24.1121	20.6669	18.8686	19.265	19.357	19.8631
B11	Cfhr1	23.3088	20.7777	20.0338	20.6779	21.4295	23.2208	19.7088	20.6666	20.5292	20.1199	21.8103	20.2748	19.8427	20.2849	28.3277	25.1131	21.2694	20.2493	20.4031	20.8557	20.9794
B12	Clu	20.9956	18.7792	18.8403	18.7988	18.7213	20.4115	18.3527	19.0126	19.0267	18.1821	19.346	18.322	18.0918	18.2503	25.2497	22.2769	20.9978	18.2663	19.1298	18.735	19.0496
C01	Col1a1	30.6271	28.9765	29.6372	27.0283	27.3724	29.461	27.3507	29.605	28.6629	27.2909	29.2724	27.4132	27.47	25.1157	35.1195	27.5196	34.7998	28.9318	30.3158	28.6038	28.3537
C02	Cx3cl1	32.4048	30.7121	31.2183	30.0184	30.1805	31.862	29.4058	31.2673	31.4153	30.9902	31.4172	29.6992	30.1367	28.8056	35.8707	34.4299	NA	31.3221	32.7524	30.4486	31.4541
C03	Cxcl16	27.7702	26.064	26.2877	25.2099	25.6612	27.6651	25.3619	26.4548	26.1085	25.6597	26.6077	26.0409	25.5031	25.1689	31.5359	28.3803	27.5734	26.2288	26.7678	26.4114	26.1904
C04	Elavl1	25.9316	23.9874	23.9051	23.4889	24.4146	25.7848	22.8016	24.0613	24.0741	23.2374	24.7091	23.1778	23.3552	23.5935	30.7151	27.4034	25.8004	23.6642	24.055	24.1356	24.1998
C05	Eml1	30.4419	28.9165	29.2009	28.3506	28.9005	30.053	27.9452	29.2227	29.3908	28.4784	29.3401	28.2773	28.4583	28.0837	35.4831	31.5877	32.0786	29.0083	29.4511	28.94	29.1182
C06	Ep300	26.6976	25.111	25.1453	24.5455	25.1539	26.5161	23.9864	25.2458	25.3681	24.4263	25.4045	24.2414	24.298	24.4519	31.3686	28.9816	28.5318	25.2444	25.6188	25.1037	25.5595
C07	Fbxl16	29.9319	28.1518	28.3605	28.2994	29.0069	30.7077	27.3709	28.7037	28.1259	27.8747	29.1594	28.5675	28.3579	28.2338	32.5605	32.8529	31.5205	28.7227	28.7994	28.2376	28.4033
C08	Fcer1g	26.1517	24.1381	24.343	23.1085	24.4555	26.2831	23.1311	24.197	24.0958	23.1225	24.3037	23.7333	23.2815	23.4491	31.139	28.1059	25.7982	23.7828	24.3612	24.8717	24.3357
C09	Fcgbp	34.385	32.1021	32.012	31.2011	30.6553	33.2456	30.4652	31.0459	31.2852	30.9009	32.5529	31.6722	30.8378	30.4591	NA	35.8838	35.4877	31.2708	31.4717	30.9903	31.9838
C10	Fcgr1a	28.3187	26.8722	26.5578	26.061	27.1044	28.0229	26.5602	26.7291	26.5444	26.0768	27.1842	26.5958	26.0734	26.3389	32.0528	28.4313	27.0751	26.383	26.6654	27.44	26.6345
C11	Fcgr2a	28.059	26.5164	26.2381	26.2952	27.1462	28.7904	25.9914	26.1635	25.9954	25.5194	27.1591	26.5974	26.105	25.8794	33.7018	29.3707	27.529	26.0926	26.2833	27.4204	26.3575
C12	Fcgr2b	24.5763	22.9172	22.83	22.5677	23.5236	24.9057	22.1158	23.1856	23.3193	22.239	23.7024	22.2869	22.1759	22.4837	29.0997	25.7233	24.2022	22.3444	22.7548	23.3354	23.0128
D01	Foxo1	26.9335	24.654	24.2517	24.9519	25.5044	26.5477	24.0044	25.1985	24.6069	24.1794	25.6939	24.3824	24.5946	24.7292	30.386	28.2942	28.394	24.1603	25.0784	25.2454	25.7526
D02	Gfap	30.2424	29.3891	29.3517	29.5288	28.9594	29.6013	28.925	29.2504	29.0268	28.8136	29.1913	28.5709	28.7785	29.1311	32.7256	30.4116	31.1886	29.1144	29.726	29.1572	30.091
D03	Hsf1	28.0086	26.462	26.2671	26.1054	26.7986	28.0118	25.3297	26.6078	26.5683	26.0457	26.7975	25.8333	25.903	26.1323	31.3559	29.2794	29.1311	26.6281	26.7902	26.4663	26.8702
D04	Jakmip3	34.2735	38.6031	NA	NA	NA	35.6202	NA	37.2802	NA	38.9727	35.4055	NA	NA	NA	NA	38.1691	NA	NA	NA	NA	35.6509
D05	Lmna	24.948	23.6124	24.0482	23.4961	23.9076	24.7235	23.0184	24.2101	24.4162	23.8218	24.2442	23.554	23.3458	23.4007	27.0872	25.9784	25.761	24.1177	24.3748	24.0153	23.8508
D06	Lmnb1	28.2682	27.3245	27.5894	26.6688	26.2219	27.7195	26.324	27.0484	27.5343	26.6578	27.1705	26.541	26.2284	26.1491	29.5665	28.8886	29.1001	26.9425	28.1562	26.8157	27.1749
D07	Lmnb2	29.3931	28.2043	28.7452	28.6464	28.7752	29.924	27.7975	28.9467	28.667	28.057	29.0574	28.5826	28.169	28.218	32.034	30.3543	30.9976	29.264	29.2036	28.9673	29.297
D08	LOC100362548	26.5323	25.0335	24.9989	24.6117	25.2243	26.223	23.967	25.1229	25.294	24.6169	25.4138	24.4946	24.3539	24.7621	29.4457	27.887	27.2481	24.9679	25.3173	25.1055	25.4879
D09	Lsm5	34.0806	32.2453	33.0371	32.3027	32.76	34.021	32.7267	32.0125	33.2214	32.1681	34.7166	34.1184	32.3138	32.6253	39.2551	34.0429	34.0494	32.4383	32.1766	33.4463	32.3103
D10	Ltf	NA	NA	NA	36.0662	NA	NA	36.1172	NA	36.1635	NA	NA	NA	NA	36.2303	NA	NA	NA	NA	NA	NA	NA
D11	Lyzl1	39.6733	36.3556	35.0188	NA	33.8552	35.4724	34.6213	35.7724	36.0482	36.4506	36.3567	33.4219	36.3017	34.6658	36.9929	36.5662	36.1313	NA	34.3046	NA	NA
D12	Mbp	27.5875	25.7419	26.2229	25.3048	26.3454	27.5171	24.7215	26.3441	26.2716	25.3453	27.2317	25.396	25.6223	25.6277	31.2211	28.7346	28.8622	25.9458	26.1875	26.5893	27.0254
E01	Mrpl43	23.9116	23.2716	22.7878	22.6155	22.6167	24.0364	22.1389	23.1191	23.0723	22.8189	23.1374	22.5779	22.2953	22.5152	27.1354	25.0853	23.8417	23.002	23.2165	23.0006	23.0731
E02	Ndufb11	23.2111	21.833	21.1047	21.204	21.7235	23.0379	20.682	21.4591	21.4615	21.1422	22.279	21.1399	21.0996	21.319	27.2641	23.7598	21.4413	21.3786	21.158	21.7513	21.8198
E03	Panx1	31.9538	29.8136	30.0665	29.7938	30.3558	31.231	28.4181	30.1711	29.9831	29.877	30.782	30.0615	29.2204	29.3976	36.3802	32.9014	32.4124	30.0994	29.6968	30.5246	30.5908
E04	Pdcd6	24.6364	23.4155	23.1777	23.1463	23.4094	24.5194	22.823	23.3718	23.4694	23.1681	23.9609	23.1431	23.0201	23.1838	28.3867	25.2306	23.4162	23.6057	23.1581	23.6447	23.8992
E05	Phf3	26.2562	25.1231	25.0439	24.735	25.1007	26.209	24.2116	25.3395	25.313	24.6863	25.4002	24.5087	24.3701	24.6991	29.0319	27.5948	27.2108	25.3708	25.5066	25.0356	25.6894
E06	Polrmt	27.5109	26.7597	26.494	26.5681	26.7298	27.7911	25.4895	26.7523	26.7955	26.2434	27.1173	25.8406	25.8087	26.2813	31.1746	29.2802	29.4932	26.5626	26.7776	26.4799	27.2699
E07	Pot1	28.1909	26.6932	26.6572	26.668	27.1916	28.3305	26.0112	26.5671	27.1872	26.3751	27.5229	26.3659	26.0022	26.5866	31.6151	29.1111	27.9329	26.752	27.1028	26.4538	27.5042
E08	Rap1a	25.0731	24.0615	23.7496	23.4798	24.0994	25.0411	23.1956	24.0915	24.0418	23.5365	24.4457	23.5988	23.4444	23.6748	28.0827	26.2583	24.5015	23.9122	23.7137	24.0615	24.4937
E09	RGD1564788	30.8497	29.5832	29.537	28.9544	29.1004	31.1615	28.3939	29.7748	29.5862	28.904	29.8647	28.9041	28.4522	28.9836	33.9772	32.2327	32.1214	29.5847	30.1784	29.274	30.5062
E10	Rnf144b	25.9248	25.4214	25.2201	24.5684	25.2107	25.914	23.8037	24.0675	25.4829	23.8812	25.4276	24.3978	24.2086	24.4027	29.4822	27.8529	27.9623	25.4661	25.5055	24.8383	25.2191
E11	S100a8	28.9965	27.0325	27.3595	27.4067	27.2914	28.9677	27.1053	27.535	25.9472	26.9348	27.6673	27.6409	27.0152	26.5441	34.6852	27.9275	27.9366	27.7084	28.2342	27.1422	27.6432
E12	S100a9	28.0609	25.948	26.7689	26.3591	26.5155	27.629	26.261	26.5855	25.2338	25.9794	27.014	26.7269	26.3093	25.7526	32.4988	26.9174	27.3877	26.9874	27.585	26.507	27.2844
F01	Scn2b	33.805	33.0281	33.5081	33.8079	32.3656	32.8622	32.4914	35.2573	36.8496	32.1834	33.6359	31.6197	32.4047	31.0969	NA	33.9445	38.7782	32.932	35.9085	34.3853	34.8497
F02	Sirt3	26.6251	24.9194	24.3558	24.4663	24.7794	26.3154	23.4362	24.5548	25.0632	24.368	25.6268	23.8717	23.7872	24.4288	29.9846	26.6959	26.0687	24.7239	24.8311	24.202	25.5423
F03	Sirt6	29.7258	28.0784	27.9084	27.7776	28.4017	29.4315	27.0024	28.1949	28.3726	27.7417	28.9181	27.5471	27.2175	27.737	31.2582	30.7826	30.3502	28.228	28.4042	28.0593	28.2579
F04	Smad2	28.0666	26.6049	26.478	26.2706	27.1555	27.7734	25.8853	27.0847	27.0526	26.2004	27.14	26.2232	25.9339	26.3908	30.8645	29.042	27.8833	26.864	26.8216	26.6921	27.1689
F05	Snap23	26.6012	24.7936	24.397	24.2188	25.452	27.1788	24.0094	24.805	24.9347	24.263	25.8073	24.2361	23.9372	24.2907	32.7848	29.0843	25.4221	24.6994	24.5182	25.0959	25.4021
F06	Terf1	28.7426	27.272	27.1157	26.5283	27.1041	28.3908	25.9339	26.8148	27.1245	26.2165	27.6899	26.0226	25.7856	26.5324	34.3702	30.5832	29.2732	26.948	27.2621	26.8963	27.3529
F07	Terf2	28.7196	27.0028	26.3558	26.874	27.1403	28.6068	25.669	26.7234	27.0108	26.144	27.6038	26.2914	26.1455	26.3436	32.8928	30.0247	28.7244	27.0274	26.7962	26.8167	27.3441
F08	Tfam	25.0294	23.9383	23.5105	23.5819	23.8638	24.6455	23.1216	23.8261	23.8242	23.5784	24.3458	23.3908	23.4944	23.5575	27.6412	25.3673	24.0265	24.019	23.8303	23.8982	23.9001
F09	Tfb1m	28.2431	26.6843	26.5442	26.5929	27.1304	28.1255	25.832	27.027	27.0448	26.5639	27.2753	26.2501	26.182	26.449	31.5922	29.2892	28.0494	26.8408	26.5415	26.8644	27.2177
F10	Tfb2m	27.341	25.3949	24.6672	24.9577	25.598	27.1298	23.9197	25.2505	25.172	24.6585	26.1075	24.6182	24.453	24.6565	31.7665	29.3617	25.8084	24.8903	25.0115	25.2842	25.6893
F11	Tinf2	27.0946	25.3414	25.1229	25.2857	25.6516	27.0242	24.4264	25.2773	25.3311	24.9793	26.0768	24.966	24.606	25.0633	31.6424	28.34	26.5099	25.4463	25.3144	25.3937	25.6634
F12	Tlr2	30.7371	28.6842	28.5835	27.5254	28.5299	30.1291	27.1664	28.2359	28.486	27.543	28.7216	28.0748	27.7548	28.1789	NA	31.4451	29.8592	28.137	29.258	28.6622	28.6597
G01	Tlr4	29.3402	28.3224	28.3952	27.4331	28.2724	29.5005	27.3966	28.1958	28.3111	27.3637	28.4877	27.7183	27.2192	27.8115	35.6391	30.4783	28.8686	27.7915	28.1839	28.9328	27.9012
G02	Tmem135	25.3063	23.5721	23.3942	23.1439	25.0474	25.94	22.6554	23.543	23.9553	23.2954	25.0712	23.461	23.2618	22.7373	29.3081	26.966	25.1166	24.1614	24.2103	23.5792	25.0674
G03	Tmem33	24.1648	22.5886	22.1122	21.9724	22.9982	24.1645	21.3991	22.4373	22.4463	22.0387	23.3345	22.1309	21.7662	22.1483	28.3207	25.8094	23.6221	22.1069	22.2858	22.553	22.8839
G04	Tollip	26.2014	24.0318	23.8633	23.4742	24.5174	25.8128	23.1036	24.5687	24.2246	23.952	24.8965	23.8729	23.4543	23.834	30.755	27.33	25.9474	24.2727	24.1529	24.0874	24.9916
G05	Tpp1	25.9321	24.2453	24.1693	23.5861	24.308	25.617	23.04	24.3121	24.3898	23.4874	24.7227	23.5254	23.289	23.5162	29.1498	27.2025	26.8319	23.9133	24.3729	24.2429	24.4362
G06	Txnip	26.5836	25.0722	24.7959	23.645	24.8278	26.5418	24.0916	24.8614	25.0684	23.8539	25.1825	24.0814	24.0214	23.4605	32.255	28.3327	26.9091	24.2248	25.0832	24.1142	25.3042
G07	Vps13c	28.0533	26.3744	26.0523	26.7641	27.0645	27.5622	25.8313	26.5251	26.7809	26.0046	26.8751	25.8301	25.1147	25.5299	30.7863	29.2239	29.0311	26.1416	26.6159	26.299	26.8271
G08	Vwa5a	NA	33.8027	35.2141	34.0163	33.8048	39.9583	33.1458	34.012	NA	33.465	34.1502	35.5859	33.2949	32.9149	NA	35.4992	NA	34.1372	35.4525	33.0437	NA
G09	Zbtb10	27.8182	26.621	26.4748	26.4215	26.4834	27.4695	25.6934	26.4785	26.9914	26.0849	26.782	25.8334	25.9548	25.8098	31.8955	29.2616	28.405	26.5862	26.8961	26.3411	26.8177
G10	Zfp9	29.6243	27.9172	28.3591	29.2246	29.0345	29.521	27.9273	28.9239	28.7806	28.0141	29.127	28.6388	28.1288	28.2414	33.1376	31.433	28.991	28.4876	29.0531	28.8262	28.3961
G11	Zfr	26.8314	24.8615	24.3428	24.3881	25.499	27.0791	23.4635	24.6141	24.718	24.2076	25.9398	23.9103	24.1074	24.2388	31.1293	28.5353	25.7298	24.306	24.3995	25.0321	25.209
G12	Zmpste24	26.1544	24.0307	23.7639	23.7437	24.1827	25.7065	23.0437	24.1143	24.1007	23.4199	24.5815	23.3059	23.2263	23.3525	29.9337	27.8804	26.2171	23.8568	24.1116	24.0149	25.0042
H01	Actb	20.3084	19.0773	19.1254	18.3952	18.93	20.364	18.1852	19.1477	19.1719	18.5299	19.4553	18.5371	18.1855	18.4322	25.0568	22.1744	21.2076	19.0852	19.2939	19.2459	19.4225
H02	B2m	18.5807	17.1355	16.862	16.8209	17.1027	18.34	16.4876	16.993	17.216	16.652	17.5083	16.7563	16.4795	16.5932	23.236	20.0409	18.0887	16.8438	17.0653	17.3354	17.4905
H03	Hprt1	25.21	23.2082	22.4904	22.1786	23.121	25.1112	22.0568	22.956	23.0044	22.4531	23.4648	22.5194	22.0137	22.6873	29.2572	26.1916	23.1275	22.7684	22.5149	23.0953	23.3788
H04	Ldha	20.1639	18.8527	18.7528	19.8039	19.6158	20.0096	18.2966	18.9034	19.1995	18.7092	20.1724	19.0016	19.1449	18.6479	23.2899	21.1168	19.5999	19.7171	19.2506	19.2615	19.7029
H05	Rplp1	20.7942	19.9435	19.6555	19.0439	19.6206	20.4837	18.9551	20.0138	20.0512	19.4103	20.1139	19.4868	19.4221	19.5588	23.1736	21.1818	20.6577	19.5432	19.8716	19.9641	19.9753
H06	RGDC	34.5827	NA	NA	36.5429	NA	35.6729	33.9803	36.0546	NA	NA	NA	36.2002	36.18	NA	35.2375	NA	NA	35.184	35.2916	36.2787	NA
H07	RTC	23.6943	23.3303	23.1528	23.1907	23.112	23.099	23.1054	23.3216	23.2568	23.3053	23.3786	23.2933	23.1908	23.193	23.3487	23.2551	23.2625	23.1766	23.1673	23.1089	23.3644
H08	RTC	23.7096	23.2861	23.1504	23.1686	23.1814	23.1236	23.1536	23.3783	23.2126	23.2839	23.3013	23.278	23.185	23.2128	23.3494	NA	23.1807	23.2033	23.1533	23.1373	23.443
H09	RTC	23.7329	23.4682	23.2354	23.2342	23.2249	23.1686	23.1283	23.4022	23.3595	23.3235	23.4259	23.3219	23.2429	23.2388	23.4893	NA	23.2773	23.23	23.2038	23.1792	23.4331
H10	PPC	20.9332	19.8682	19.3685	19.5387	19.2184	19.3106	19.47	20.623	19.2557	19.1362	19.4512	19.302	19.3792	19.4029	20.0684	19.3931	19.3414	19.3451	19.2343	19.3513	19.905
H11	PPC	20.9332	19.826	19.4468	19.3814	19.1963	19.3063	19.3712	20.6179	19.2729	19.1291	19.523	19.2933	19.2825	19.3743	20.0178	NA	19.2517	19.2613	19.3108	19.4054	19.7132
H12	PPC	20.9332	19.8544	19.4087	19.4444	19.1552	19.2341	19.3311	20.5504	19.2604	19.0781	19.5114	19.261	19.2387	19.3316	20.0052	NA	19.2112	19.2609	19.2876	19.4084	20.0514
